# Supplementary material for: Characterization of early psychosis patients carrying a genetic vulnerability to redox dysregulation: a computational analysis of mechanism-based gene expression profile in fibroblasts
Source: Mol Psychiatry. 2023 Mar 31;28(5):1983–94. doi: 10.1038/s41380-023-02034-x (PMC10575782; doi:10.1038/s41380-023-02034-x)
Supplement: Supplementary file 11 — Supplementary Table 3 [file 41380_2023_2034_MOESM11_ESM.xlsx]

## Sheet: PCA total
	Factor 1				Factor 2
	gclm	0.984754	GSH		adam10	0.795	MMPs
	gsr	0.960302	GSH		ep300	0.70051	BDNF
	slc7a11	0.9426	GSH		adamts1	0.681633	MMPs
	srxn1	0.937602	AO		slc12a2	0.679409	GABA
	txnrd1	0.936848	AO		crtc1	0.658718	BDNF
	nqo1	0.917438	AO		hif1a	0.61126	AO
	keap1	0.871717	AO		es ager	0.598749	RAGE
	txn	0.847971	AO		nt ager	0.595731	RAGE
	tnfrsf1a	0.81139	Inflammation		c4a	0.590574	Complement
	sod1	0.755746	AO		delta ager	0.566248	RAGE
	wnk1	0.749102	GABA		nfkb2	0.546185	Inflammation
	gclc	0.739062	GSH		lta4h	0.531444	Collagen
	adam17	0.714635	MMPs		creb1	0.531087	BDNF
	prep	0.69014	Collagen		oxsr1	0.524814	GABA
	mmp14	0.683232	MMPs		nfkb1	0.523272	Inflammation
	nfe2l2	0.661328	AO		stk39	0.520277	GABA
	p4ha1	0.657196	Collagen		has2	0.506697	MMPs
	adh1	0.654309	Arginine		adam17	0.486352	MMPs
	rela	0.626227	Inflammation		rgs4	0.484923	GABA
	odc1	0.595426	Arginine		mmp14	0.477817	MMPs
	azin2	0.582183	Arginine		timp1	0.465387	MMPs
	mif	0.57902	Inflammation		rela	0.464494	Inflammation
	lta4h	0.516523	Collagen		nfe2l2	0.460999	AO
	nfkbia	0.507479	Inflammation		sod2	0.443117	AO
	sod2	0.506357	AO		slc1a1	0.434293	GSH
	hif1a	0.498568	AO		wnk1	0.434049	GABA
	tpi1	0.490458	RAGE		tnfrsf1a	0.415935	Inflammation
	nfkb1	0.438481	Inflammation		nfkbia	0.415181	Inflammation
	timp1	0.410912	MMPs		cdh2	0.410086	Inflammation
	mmp3	0.409836	MMPs		plod2	0.399812	Collagen
	mmp2	0.402384	MMPs		txnip	0.395435	AO
	mmp14	0.392916	MMPs		icam1	0.386197	Inflammation
	nfkb2	0.377212	Inflammation		ifnb2	0.378126	Inflammation
	agmat	0.373048	Arginine		mmp2	0.354423	MMPs
	oxsr1	0.371135	GABA		prep	0.351352	Collagen
	creb1	0.347452	BDNF		nfkbie	0.345627	Inflammation
	nfkbie	0.339816	Inflammation		keap1	0.338379	AO
	adamts8	0.331693	MMPs		p4ha1	0.328495	Collagen
	slc1a1	0.298087	GSH		full ager	0.324869	RAGE
	adamts15	0.277404	MMPs		wnk4	0.300704	GABA
	stk39	0.255012	GABA		ccl2	0.28655	Inflammation
	adam10	0.22239	MMPs		cspg4	0.286212	MMPs
	ep300	0.212392	BDNF		itgb2	0.28293	Complement
	cxcl8	0.211654	Inflammation		mmp8	0.280753	MMPs
	slc12a2	0.195835	GABA		adamts8	0.275412	MMPs
	cspg4	0.155004	MMPs		cxcl8	0.254778	Inflammation
	mme	0.135654	MMPs		gpx1	0.247374	GSH
	glo1	0.120603	RAGE		mme	0.247301	MMPs
	tnf	0.0886341	Inflammation		azin2	0.224006	Arginine
	tnfrsf1b	0.081693	Inflammation		cd163	0.209536	Inflammation
	plod2	0.0756041	Collagen		tnfrsf1b	0.206586	Inflammation
	cd163	0.0595791	Inflammation		c3	0.199992	Complement
	wnk4	0.0459192	GABA		tpi1	0.197588	RAGE
	delta ager	0.040059	RAGE		glo1	0.190336	RAGE
	c3	0.0389711	Complement		adamts15	0.180133	MMPs
	adamts1	0.0273576	MMPs		odc1	0.175653	Arginine
	rgs4	0.0264912	GABA		mmp1	0.141633	MMPs
	icam1	-0.018883	Inflammation		gclc	0.139373	GSH
	itgb2	-0.0377188	Complement		mif	0.131072	Inflammation
	nt ager	-0.0410056	RAGE		hmgb1	0.129583	RAGE
	full ager	-0.0426156	RAGE		itgam	0.110424	Complement
	itgam	-0.0543166	Complement		tnf	0.0917955	Inflammation
	hspa7	-0.0738859	Inflammation		gsr	0.0839541	GSH
	cdh2	-0.0918353	Inflammation		il1b	0.079115	Inflammation
	es ager	-0.110924	RAGE		agmat	0.0672767	Arginine
	c4a	-0.116863	Complement		slc7a11	0.0626945	GSH
	mmp8	-0.126916	MMPs		txnrd1	0.0600332	AO
	ccl2	-0.12708	Inflammation		mmp3	0.0504212	MMPs
	il1b	-0.129669	Inflammation		sod1	0.045296	AO
	crtc1	-0.213212	BDNF		nqo1	0.0398693	AO
	has2	-0.277539	MMPs		hspa7	0.0064784	Inflammation
	bdnf	-0.281822	BDNF		gclm	0.00086942	GSH
	gpx1	-0.305159	GSH		bdnf	-0.0001636	BDNF
	ifnb2	-0.32542	Inflammation		srxn1	-0.0260675	AO
	hmgb1	-0.390415	RAGE		aldh2	-0.0896072	Arginine
	txnip	-0.394782	AO		txn	-0.174551	AO
